# Supplementary material for: Association of cerebrovascular morphology with ischaemic stroke considering intracranial stenosis
Source: Brain Commun. 2026 Feb 10;8(2):fcag037. doi: 10.1093/braincomms/fcag037 (PMC13044395; doi:10.1093/braincomms/fcag037)
Supplement: fcag037_Supplementary_Data [file fcag037_supplementary_data.zip]

Archive with 2 entries (2 files):
- Supplementary_materials.pdf
- Supplementary_materials_python_code.pdf
